# Supplementary material for: GhTIE1 Regulates Branching Through Modulating the Transcriptional Activity of TCPs in Cotton and Arabidopsis
Source: Front Plant Sci. 2019 Oct 28;10:1348. doi: 10.3389/fpls.2019.01348 (PMC6827420; doi:10.3389/fpls.2019.01348)
Supplement: Supplementary file 2 [file DataSheet_2.xls]

## Sheet: FIGURE 2 (B)
Data for RT-PCR					GhTIE1 expression level in WT and OE lines
Pos	Name	Ct SYBR	Target SYBR		Target name	Sample name	repetition1	repetition2	repetition3
A1	wt-1	21.29	actin		GhTIE1	WT	1.00851	0.745987	1.3292
A2	wt-1	21.37	actin		GhTIE1	35S-GhTIE1-6	33546.8	31737.2	31737.2
A3	wt-1	21.49	actin		GhTIE1	35S-GhTIE1-7	22860.3	17445.4	18060.6
A4	wt-1	27.97	ghtie1		GhTIE1	35S-GhTIE1-8	30727.1	37050.9	34093.8
A5	wt-1	27.97	ghtie1
A6	wt-1	27.96	ghtie1
A7	wt-2	21.44	actin
A8	wt-2	21.49	actin
A9	wt-2	21.68	actin
A10	wt-2	28.51	ghtie1
A11	wt-2	28.49	ghtie1
A12	wt-2	28.66	ghtie1
B1	wt-3	21.4	actin
B2	wt-3	21.43	actin
B3	wt-3	21.48	actin
B4	wt-3	27.42	ghtie1
B5	wt-3	27.61	ghtie1
B6	wt-3	27.83	ghtie1
B7	tie6-1	24.11	actin
B8	tie6-1	24.08	actin
B9	tie6-1	24.2	actin
B10	tie6-1	15.84	ghtie1
B11	tie6-1	15.78	ghtie1
B12	tie6-1	15.45	ghtie1
C1	tie6-2	24.44	actin
C2	tie6-2	24.01	actin
C3	tie6-2	24.09	actin
C4	tie6-2	15.77	ghtie1
C5	tie6-2	15.9	ghtie1
C6	tie6-2	15.79	ghtie1
C7	tie6-3	24.46	actin
C8	tie6-3	24.65	actin
C9	tie6-3	24.99	actin
C10	tie6-3	16	ghtie1
C11	tie6-3	16.66	ghtie1
C12	tie6-3	16.36	ghtie1
D1	tie7-1	24.62	actin
D2	tie7-1	24.85	actin
D3	tie7-1	24.93	actin
D4	tie7-1	17.05	ghtie1
D5	tie7-1	16.91	ghtie1
D6	tie7-1	16.78	ghtie1
D7	tie7-2	24.76	actin
D8	tie7-2	24.9	actin
D9	tie7-2	25.19	actin
D10	tie7-2	17.43	ghtie1
D11	tie7-2	17.55	ghtie1
D12	tie7-2	17.38	ghtie1
E1	tie7-3	25.33	actin
E2	tie7-3	24.56	actin
E3	tie7-3	25.02	actin
E4	tie7-3	17.57	ghtie1
E5	tie7-3	17.45	ghtie1
E6	tie7-3	17.25	ghtie1
E7	tie8-1	24.64	actin
E8	tie8-1	24.55	actin
E9	tie8-1	24.61	actin
E10	tie8-1	16.23	ghtie1
E11	tie8-1	16.36	ghtie1
E12	tie8-1	16.27	ghtie1
F1	tie8-2	25.42	actin
F2	tie8-2	25.21	actin
F3	tie8-2	24.73	actin
F4	tie8-2	16.41	ghtie1
F5	tie8-2	16.66	ghtie1
F6	tie8-2	16.54	ghtie1
F7	tie8-3	23.67	actin
F8	tie8-3	23.79	actin
F9	tie8-3	23.92	actin
F10	tie8-3	15.15	ghtie1
F11	tie8-3	15.32	ghtie1
F12	tie8-3	15.52	ghtie1

## Sheet: FIGURE 3 (B)
Data for RT-PCR					GhTIE1 expression level in WT and VIGS lines
Pos	Name	Ct SYBR	Target SYBR		Target gene	Sample name	repetition1	repetition2	repetition3
F1	ck-1	16.11	histone		GhTIE1	CK	0.980175	0.971158	1.05053
F2	ck-1	16.07	histone		GhTIE1	VGhTIE1-1	0.560367
F3	ck-1	16.2	histone		GhTIE1	VGhTIE1-4	0.429613
F4	ck-1	29.46	ghtie1		GhTIE1	VGhTIE1-7	0.440672
F5	ck-1	29.47	ghtie1
F6	ck-1	29.46	ghtie1
F7	ck-2	16.23	histone
F8	ck-2	16.28	histone
F9	ck-2	16.43	histone
F10	ck-2	29.7	ghtie1
F11	ck-2	29.6	ghtie1
F12	ck-2	29.69	ghtie1
G1	ck-3	16.13	histone
G2	ck-3	15.89	histone
G3	ck-3	15.78	histone
G4	ck-3	29.06	ghtie1
G5	ck-3	29.53	ghtie1
G6	ck-3	28.92	ghtie1
G7	vtie1-1	16.66	histone
G8	vtie1-1	16.75	histone
G9	vtie1-1	16.69	histone
G10	vtie1-1	30.7	ghtie1
G11	vtie1-1	30.85	ghtie1
G12	vtie1-1	30.98	ghtie1
H1	vtie1-4	16.29	histone
H2	vtie1-4	16.18	histone
H3	vtie1-4	16.15	histone
H4	vtie1-4	30.73	ghtie1
H5	vtie1-4	30.53	ghtie1
H6	vtie1-4	30.94	ghtie1
H7	vtie1-7	16.16	histone
H8	vtie1-7	16.1	histone
H9	vtie1-7	16.02	histone
H10	vtie1-7	30.6	ghtie1
H11	vtie1-7	30.57	ghtie1
H12	vtie1-7	30.58	ghtie1

## Sheet: FIGURE 6 (A)
Data for RT-PCR					AtBRC1 expression level in WT and OE lines
Pos	Name	Ct SYBR	Target SYBR		Target gene	Sample name	repetition1	repetition2	repetition3
A1	wt-1	20.35	actin		AtBRC1	WT	0.95705	1.01162	1.03288
A2	wt-1	20.77	actin		AtBRC1	35S-GhTIE1-6	0.219151	0.20166	0.255253
A3	wt-1	20.79	actin		AtBRC1	35S-GhTIE1-7	0.398688	0.278677	0.284533
A4	wt-1	25.31	atbrc1		AtBRC1	35S-GhTIE1-8	0.219151	0.181327	0.255253
A5	wt-1	25.24	atbrc1
A6	wt-1	24.95	atbrc1
A7	wt-2	20.96	actin
A8	wt-2	21.15	actin
A9	wt-2	20.96	actin
A10	wt-2	25.23	atbrc1
A11	wt-2	25.56	atbrc1
A12	wt-2	25.63	atbrc1
B1	wt-3	20.22	actin
B2	wt-3	20.45	actin
B3	wt-3	20.29	actin
B4	wt-3	24.78	atbrc1
B5	wt-3	24.63	atbrc1
B6	wt-3	24.81	atbrc1
B7	tie6-1	18.46	actin
B8	tie6-1	18.1	actin
B9	tie6-1	18.28	actin
B10	tie6-1	24.87	atbrc1
B11	tie6-1	24.75	atbrc1
B12	tie6-1	25.19	atbrc1
C1	tie6-2	18.25	actin
C2	tie6-2	18.51	actin
C3	tie6-2	18.5	actin
C4	tie6-2	25.26	atbrc1
C5	tie6-2	24.99	atbrc1
C6	tie6-2	25.34	atbrc1
C7	tie6-3	18.01	actin
C8	tie6-3	18.11	actin
C9	tie6-3	18.3	actin
C10	tie6-3	24.45	atbrc1
C11	tie6-3	24.74	atbrc1
C12	tie6-3	24.54	atbrc1
D1	tie7-1	19.32	atbrc
D2	tie7-1	18.86	actin
D3	tie7-1	18.97	actin
D4	tie7-1	24.65	actin
D5	tie7-1	24.95	atbrc1
D6	tie7-1	24.93	atbrc1
D7	tie7-2	19.87	atbrc1
D8	tie7-2	19.65	actin
D9	tie7-2	19.64	actin
D10	tie7-2	25.89	atbrc1
D11	tie7-2	26	atbrc1
D12	tie7-2	26.2	atbrc1
E1	tie7-3	18.78	actin
E2	tie7-3	18.89	actin
E3	tie7-3	19.18	actin
E4	tie7-3	25.33	atbrc1
E5	tie7-3	25.53	atbrc1
E6	tie7-3	25.13	atbrc1
E7	tie8-1	18.95	actin
E8	tie8-1	18.71	actin
E9	tie8-1	18.8	actin
E10	tie8-1	25.39	atbrc1
E11	tie8-1	25.58	atbrc1
E12	tie8-1	25.46	atbrc1
F1	tie8-2	19.27	actin
F2	tie8-2	19.46	actin
F3	tie8-2	19.23	actin
F4	tie8-2	26.14	atbrc1
F5	tie8-2	26.31	atbrc1
F6	tie8-2	26.3	atbrc1
F7	tie8-3	18.68	actin
F8	tie8-3	18.51	actin
F9	tie8-3	18.67	actin
F10	tie8-3	24.89	atbrc1
F11	tie8-3	25.03	atbrc1
F12	tie8-3	25.25	atbrc1

## Sheet: FIGURE 6 (B)
Data for RT-PCR					AtHB21 expression level in WT ,mutant and OE lines
Pos	Name	Ct SYBR	Target SYBR		Target gene	Sample name	repetition1	repetition2	repetition3
A1	wt-1	17.46	actin		AtHB21	WT	1.28244	0.840249	0.928016
A2	wt-1	17.04	actin		AtHB21	35S-GhTIE1-7	0.556925	0.553078	0.580575
A3	wt-1	17.54	actin		AtHB21	brc1-2	0.417223	0.352466	0.489333
A4	wt-1	23.66	athb21		AtHB21	35S-GhBRC1 to brc1-2	0.755527	0.608033	0.745126
A5	wt-1	23.87	athb21
A6	wt-1	23.81	athb21
A7	wt-2	17.44	actin
A8	wt-2	17.28	actin
A9	wt-2	17.49	actin
A10	wt-2	24.47	athb21
A11	wt-2	24.31	athb21
A12	wt-2	24.56	athb21
B1	wt-3	17.18	actin
B2	wt-3	17.06	actin
B3	wt-3	16.82	actin
B4	wt-3	24.01	athb21
B5	wt-3	23.97	athb21
B6	wt-3	23.78	athb21
B7	tie1-1	16.66	actin
B8	tie1-1	16.63	actin
B9	tie1-1	16.27	actin
B10	tie1-1	24.39	athb21
B11	tie1-1	24.02	athb21
B12	tie1-1	24.06	athb21
C1	tie1-2	15.59	actin
C2	tie1-2	15.66	actin
C3	tie1-2	15.79	actin
C4	tie1-2	23.39	athb21
C5	tie1-2	23.19	athb21
C6	tie1-2	23.4	athb21
C7	tie1-3	15.64	actin
C8	tie1-3	15.57	actin
C9	tie1-3	15.95	actin
C10	tie1-3	23.29	athb21
C11	tie1-3	23.33	athb21
C12	tie1-3	23.27	athb21
D1	brc1-1	15.88	actin
D2	brc1-1	16.04	actin
D3	brc1-1	15.96	actin
D4	brc1-1	24.1	athb21
D5	brc1-1	23.91	athb21
D6	brc1-1	24.03	athb21
D7	brc1-2	16.14	actin
D8	brc1-2	16.31	actin
D9	brc1-2	15.73	actin
D10	brc1-2	24.38	athb21
D11	brc1-2	24.12	athb21
D12	brc1-2	24.57	athb21
E1	brc1-3	15.96	actin
E2	brc1-3	16.19	actin
E3	brc1-3	15.97	actin
E4	brc1-3	23.8	athb21
E5	brc1-3	23.81	athb21
E6	brc1-3	23.98	athb21
E7	ghbrc1-1	16.38	actin
E8	ghbrc1-1	16.44	actin
E9	ghbrc1-1	16.62	actin
E10	ghbrc1-1	23.75	athb21
E11	ghbrc1-1	23.66	athb21
E12	ghbrc1-1	23.62	athb21
F1	ghbrc1-2	16.29	actin
F2	ghbrc1-2	16.45	actin
F3	ghbrc1-2	16.22	actin
F4	ghbrc1-2	23.87	athb21
F5	ghbrc1-2	23.65	athb21
F6	ghbrc1-2	23.97	athb21
F7	ghbrc1-3	16.69	actin
F8	ghbrc1-3	16.57	actin
F9	ghbrc1-3	16.66	actin
F10	ghbrc1-3	23.76	athb21
F11	ghbrc1-3	23.97	athb21
F12	ghbrc1-3	23.84	athb21

## Sheet: FIGURE 6 (C)
Data for RT-PCR					AtHB40 expression level in WT ,mutant and OE lines
Pos	Name	Ct SYBR	Target SYBR		Target gene	Sample name	repetition1	repetition2	repetition3
A1	wt-1	17.34	actin		AtHB40	WT	0.920188	1.01396	1.07177
A2	wt-1	17	actin		AtHB40	35S-GhTIE1-7	0.39685	0.538369	0.491978
A3	wt-1	17.14	actin		AtHB40	brc1-2	0.238159	0.222211	0.248273
A4	wt-1	25.23	athb40		AtHB40	35S-GhBRC1 to brc1-2	0.406126	0.356013	0.325335
A5	wt-1	24.97	athb40
A6	wt-1	24.98	athb40
A7	wt-2	17.2	actin
A8	wt-2	17.24	actin
A9	wt-2	17.19	actin
A10	wt-2	24.96	athb40
A11	wt-2	24.86	athb40
A12	wt-2	25.09	athb40
B1	wt-3	17.01	actin
B2	wt-3	16.68	actin
B3	wt-3	16.86	actin
B4	wt-3	24.68	athb40
B5	wt-3	24.56	athb40
B6	wt-3	24.35	athb40
B7	tie1-1	15.29	actin
B8	tie1-1	15.49	actin
B9	tie1-1	15.6	actin
B10	tie1-1	24.67	athb40
B11	tie1-1	24.53	athb40
B12	tie1-1	24.52	athb40
C1	tie1-2	15.23	actin
C2	tie1-2	15.67	actin
C3	tie1-2	15.48	actin
C4	tie1-2	24.22	athb40
C5	tie1-2	24.19	athb40
C6	tie1-2	23.99	athb40
C7	tie1-3	15.33	actin
C8	tie1-3	15.65	actin
C9	tie1-3	15.58	actin
C10	tie1-3	24.37	athb40
C11	tie1-3	24.42	athb40
C12	tie1-3	24.18	athb40
D1	brc1-1	15.96	actin
D2	brc1-1	16.13	actin
D3	brc1-1	15.94	actin
D4	brc1-1	25.72	athb40
D5	brc1-1	25.89	athb40
D6	brc1-1	25.97	athb40
D7	brc1-2	15.38	actin
D8	brc1-2	15.35	actin
D9	brc1-2	15.71	actin
D10	brc1-2	25.67	athb40
D11	brc1-2	25.38	athb40
D12	brc1-2	25.24	athb40
E1	brc1-3	16.34	actin
E2	brc1-3	15.94	actin
E3	brc1-3	16.17	actin
E4	brc1-3	25.82	athb40
E5	brc1-3	25.98	athb40
E6	brc1-3	26.02	athb40
E7	ghbrc1-1	17.07	actin
E8	ghbrc1-1	16.73	actin
E9	ghbrc1-1	16.96	actin
E10	ghbrc1-1	26.09	athb40
E11	ghbrc1-1	25.76	athb40
E12	ghbrc1-1	26.15	athb40
F1	ghbrc1-2	16.67	actin
F2	ghbrc1-2	16.46	actin
F3	ghbrc1-2	16.55	actin
F4	ghbrc1-2	25.66	athb40
F5	ghbrc1-2	25.87	athb40
F6	ghbrc1-2	25.96	athb40
F7	ghbrc1-3	16.43	actin
F8	ghbrc1-3	16.07	actin
F9	ghbrc1-3	16.22	actin
F10	ghbrc1-3	25.76	athb40
F11	ghbrc1-3	25.67	athb40
F12	ghbrc1-3	25.49	athb40

## Sheet: FIGURE 6 (D)
Data for RT-PCR					AtHB53 expression level in WT ,mutant and OE lines
Pos	Name	Ct SYBR	Target SYBR		Target gene	Sample name	repetition1	repetition2	repetition3
A1	wt-1	17.04	actin		AtHB53	WT	1.03049	0.884745	1.09682
A2	wt-1	17.27	actin		AtHB53	35S-GhTIE1-7	0.582367	0.566442	0.707107
A3	wt-1	17.35	actin		AtHB53	brc1-2	0.173139	0.160799	1.07425
A4	wt-1	23.23	athb53		AtHB53	35S-GhBRC1 to brc1-2	0.512871	0.511687	0.530957
A5	wt-1	23.58	athb53
A6	wt-1	23.1	athb53
A7	wt-2	17.25	actin
A8	wt-2	17.34	actin
A9	wt-2	17.57	actin
A10	wt-2	23.8	athb53
A11	wt-2	23.65	athb53
A12	wt-2	23.62	athb53
B1	wt-3	16.78	actin
B2	wt-3	17.11	actin
B3	wt-3	17.05	actin
B4	wt-3	23.01	athb53
B5	wt-3	23	athb53
B6	wt-3	22.91	athb53
B7	tie1-1	16.41	actin
B8	tie1-1	16.24	actin
B9	tie1-1	16.48	actin
B10	tie1-1	23.39	athb53
B11	tie1-1	23.13	athb53
B12	tie1-1	23.33	athb53
C1	tie1-2	15.76	actin
C2	tie1-2	15.48	actin
C3	tie1-2	15.72	actin
C4	tie1-2	22.58	athb53
C5	tie1-2	22.62	athb53
C6	tie1-2	22.6	athb53
C7	tie1-3	15.65	actin
C8	tie1-3	16.05	actin
C9	tie1-3	15.88	actin
C10	tie1-3	22.45	athb53
C11	tie1-3	22.48	athb53
C12	tie1-3	22.53	athb53
D1	brc1-1	16.23	actin
D2	brc1-1	16.01	actin
D3	brc1-1	16.18	actin
D4	brc1-1	24.79	athb53
D5	brc1-1	24.77	athb53
D6	brc1-1	24.83	athb53
D7	brc1-2	14.66	actin
D8	brc1-2	14.57	actin
D9	brc1-2	14.89	actin
D10	brc1-2	23.52	athb53
D11	brc1-2	23.33	athb53
D12	brc1-2	23.56	athb53
E1	brc1-3	16.14	actin
E2	brc1-3	16.03	actin
E3	brc1-3	15.98	actin
E4	brc1-3	25.12	athb53
E5	brc1-3	24.94	athb53
E6	brc1-3	25.14	athb53
E7	ghbrc1-1	16.56	actin
E8	ghbrc1-1	16.86	actin
E9	ghbrc1-1	16.69	actin
E10	ghbrc1-1	23.83	athb53
E11	ghbrc1-1	23.71	athb53
E12	ghbrc1-1	23.84	athb53
F1	ghbrc1-2	17.02	actin
F2	ghbrc1-2	17.23	actin
F3	ghbrc1-2	16.98	actin
F4	ghbrc1-2	24.12	athb53
F5	ghbrc1-2	24.09	athb53
F6	ghbrc1-2	24.3	athb53
F7	ghbrc1-3	16.45	actin
F8	ghbrc1-3	16.29	actin
F9	ghbrc1-3	16.44	actin
F10	ghbrc1-3	23.38	athb53
F11	ghbrc1-3	23.36	athb53
F12	ghbrc1-3	23.56	athb53

## Sheet: FIGURE 6 (E)
Data for RT-PCR					GhHB21 expression level in WT and VIGS lines
Pos	Name	Ct SYBR	Target SYBR		Target gene	Sample name	repetition1	repetition2	repetition3
A1	ck-1	15.07	histone		GhHB21	CLCrV:00	0.840896	1.18099	1.00696
A2	ck-1	15.13	histone		GhHB21	CLCrV:GhBRC1	0.380684	0.410845	0.48858
A3	ck-1	14.86	histone		GhHB21	CLCrV:00	0.802305	1.04531	1.18808
A4	ck-1	28.51	ghhb21		GhHB21	CLCrV:GhTIE1	2.66147	3.20922	3.17236
A5	ck-1	28.32	ghhb21
A6	ck-1	28.37	ghhb21
A7	ck-2	14.65	histone
A8	ck-2	14.84	histone
A9	ck-2	14.97	histone
A10	ck-2	27.74	ghhb21
A11	ck-2	27.6	ghhb21
A12	ck-2	27.79	ghhb21
B1	ck-3	14.54	histone
B2	ck-3	14.67	histone
B3	ck-3	14.83	histone
B4	ck-3	27.58	ghhb21
B5	ck-3	27.98	ghhb21
B6	ck-3	27.84	ghhb21
B7	vbrc1-1	14.97	histone
B8	vbrc1-1	14.98	histone
B9	vbrc1-1	14.76	histone
B10	vbrc1-1	29.42	ghhb21
B11	vbrc1-1	29.4	ghhb21
B12	vbrc1-1	29.46	ghhb21
C1	vbrc1-2	14.99	histone
C2	vbrc1-2	15.31	histone
C3	vbrc1-2	15.24	histone
C4	vbrc1-2	29.67	ghhb21
C5	vbrc1-2	29.58	ghhb21
C6	vbrc1-2	29.53	ghhb21
C7	vbrc1-3	14.87	histone
C8	vbrc1-3	15.01	histone
C9	vbrc1-3	15.06	histone
C10	vbrc1-3	29.18	ghhb21
C11	vbrc1-3	29.16	ghhb21
C12	vbrc1-3	29.09	ghhb21
D1	ck-1	15.01	histone
D2	ck-1	15.01	histone
D3	ck-1	15.04	histone
D4	ck-1	28.57	ghhb21
D5	ck-1	28.6	ghhb21
D6	ck-1	28.54	ghhb21
D7	ck-2	16.04	histone
D8	ck-2	15.98	histone
D9	ck-2	15.96	histone
D10	ck-2	29.62	ghhb21
D11	ck-2	29.53	ghhb21
D12	ck-2	28.93	ghhb21
E1	ck-3	15.34	histone
E2	ck-3	15.2	histone
E3	ck-3	15.24	histone
E4	ck-3	28.09	ghhb21
E5	ck-3	28	ghhb21
E6	ck-3	28.03	ghhb21
E7	vtie1-1	14.15	histone
E8	vtie1-1	14.45	histone
E9	vtie1-1	14.51	histone
E10	vtie1-1	26.07	ghhb21
E11	vtie1-1	26.21	ghhb21
E12	vtie1-1	26.29	ghhb21
F1	vtie1-4	14.01	histone
F2	vtie1-4	14.23	histone
F3	vtie1-4	14.12	histone
F4	vtie1-4	25.63	ghhb21
F5	vtie1-4	25.7	ghhb21
F6	vtie1-4	25.68	ghhb21
F7	vtie1-7	14.45	histone
F8	vtie1-7	14.01	histone
F9	vtie1-7	14.29	histone
F10	vtie1-7	25.88	ghhb21
F11	vtie1-7	25.85	ghhb21
F12	vtie1-7	25.72	ghhb21

## Sheet: FIGURE 6 (F)
Data for RT-PCR					GhHB40 expression level in WT and VIGS lines
Pos	Name	Ct SYBR	Target SYBR		Target gene	Sample name	repetition1	repetition2	repetition3
A1	ck-1	14.55	ghhb40		GhHB40	CLCrV:00	0.796763	1.09852	1.14252
A2	ck-1	14.73	ghhb40		GhHB40	CLCrV:GhBRC1	0.713123	0.473758	0.743406
A3	ck-1	14.64	ghhb40		GhHB40	CLCrV:00	0.777965	1.03846	1.2378
A4	ck-1	29.81	ghhb40		GhHB40	CLCrV:GhTIE1	2.85029	2.81105	2.62281
A5	ck-1	29.65	ghhb40
A6	ck-1	29.65	ghhb40
A7	ck-2	14.54	ghhb40
A8	ck-2	14.75	ghhb40
A9	ck-2	14.93	ghhb40
A10	ck-2	29.54	ghhb40
A11	ck-2	29.12	ghhb40
A12	ck-2	29.36	ghhb40
B1	ck-3	14.49	ghhb40
B2	ck-3	14.56	ghhb40
B3	ck-3	14.72	ghhb40
B4	ck-3	29.5	ghhb40
B5	ck-3	28.53	ghhb40
B6	ck-3	29.37	ghhb40
B7	vbrc1-1	14.74	ghhb40
B8	vbrc1-1	14.97	ghhb40
B9	vbrc1-1	14.7	ghhb40
B10	vbrc1-1	30.03	ghhb40
B11	vbrc1-1	29.97	ghhb40
B12	vbrc1-1	30.08	ghhb40
C1	vbrc1-2	15.06	ghhb40
C2	vbrc1-2	14.92	ghhb40
C3	vbrc1-2	14.96	ghhb40
C4	vbrc1-2	30.97	ghhb40
C5	vbrc1-2	30.76	ghhb40
C6	vbrc1-2	30.65	ghhb40
C7	vbrc1-3	14.9	ghhb40
C8	vbrc1-3	14.84	ghhb40
C9	vbrc1-3	14.85	ghhb40
C10	vbrc1-3	30.05	ghhb40
C11	vbrc1-3	30.17	ghhb40
C12	vbrc1-3	29.86	ghhb40
D1	ck-1	15.3	ghhb40
D2	ck-1	15.3	ghhb40
D3	ck-1	15.36	ghhb40
D4	ck-1	30.16	ghhb40
D5	ck-1	30.32	ghhb40
D6	ck-1	30.38	ghhb40
D7	ck-2	15.61	ghhb40
D8	ck-2	15.67	ghhb40
D9	ck-2	15.66	ghhb40
D10	ck-2	29.97	ghhb40
D11	ck-2	29.91	ghhb40
D12	ck-2	29.95	ghhb40
E1	ck-3	15.02	ghhb40
E2	ck-3	15.1	ghhb40
E3	ck-3	15.06	ghhb40
E4	ck-3	29.61	ghhb40
E5	ck-3	29.38	ghhb40
E6	ck-3	29.84	ghhb40
E7	vtie1-1	14.97	ghhb40
E8	vtie1-1	15.79	ghhb40
E9	vtie1-1	14.96	ghhb40
E10	vtie1-1	28.56	ghhb40
E11	vtie1-1	28.1	ghhb40
E12	vtie1-1	28.34	ghhb40
F1	vtie1-4	15.12	ghhb40
F2	vtie1-4	15.32	ghhb40
F3	vtie1-4	15.1	ghhb40
F4	vtie1-4	28.01	ghhb40
F5	vtie1-4	28.55	ghhb40
F6	vtie1-4	28.32	ghhb40
F7	vtie1-7	15.87	ghhb40
F8	vtie1-7	15.72	ghhb40
F9	vtie1-7	15.78	ghhb40
F10	vtie1-7	28.69	ghhb40
F11	vtie1-7	29.4	ghhb40
F12	vtie1-7	28.92	ghhb40
